# Supplementary material for: Neutrophil Biomarkers Can Predict Cardiotoxicity of Anthracyclines in Breast Cancer
Source: Int J Mol Sci. 2024 Sep 9;25(17):9735. doi: 10.3390/ijms25179735 (PMC11395913; doi:10.3390/ijms25179735)
Supplement: Supplementary file 1 [file ijms-25-09735-s001.zip]

Archive with 1 entries (1 files):
- ijms-3178262-supplementary.xlsx
