# Supplementary material for: Neutrophil Biomarkers Can Predict Cardiotoxicity of Anthracyclines in Breast Cancer
Source: Int J Mol Sci. 2024 Sep 9;25(17):9735. doi: 10.3390/ijms25179735 (PMC11395913; doi:10.3390/ijms25179735)
Supplement: Supplementary file 1 [file ijms-25-09735-s001.zip › ijms-3178262-supplementary.xlsx]

## Sheet: Table S1-Demographics
Neutrophil Biomarkers Can Predict Cardiotoxicity of Anthracyclines in Breast Cancer
Demographics
Sample ID	Age	Race	BMI	Breast cancer ER pos/PR neg/Her2neu neg	Breast cancer ER neg/PR neg/Her2 neu neg (TNBC)	LVEF (%) before chemotherapy	LVEF (%) after 4th cycle	LVEF (%) > 1 years post chemotherapy	Heart failure (HF)	12-lead ECG abnormalities > 1 year post chemotherapy	Hypertension	Diabetes	Obeisty	Smoking	Neutropenia	Vit. D deficiency	Memory change	Hypokalemia	Neuropathy	Anemia	Asthma	Hyperlipedimia	Deep vein thrombosis	Shortness of breath	Fibromyalgia	Leukocytosis	Thyroid dysfunction	Arthritis
9	43	W	28	Ö		56	54	41		Left sinus rhythm, left atrial abnormality, low voltage QRS Sinus tachycardia. Left atrial enlargement evident; Left posterior fascicular block					✓			✓	✓										Hypotension, Thrombocytopenia	Hypotension, Thrombocytopenia
11	48	W	32.5	Ö		63	64			Sinus tachicardia; ST and T wave abnormality, Anteroseptal infarct					✓
14	66	W	29.5	Ö		77	57			low voltage QRS, ST & T wave abnormality, anterior ischemia, prolong QTc, dilated left and right ventricle	✓
17	53	W	22.97	Ö		63	61			Normal	✓
18	53	B	32.63		Ö	69	66			Normal	✓	✓
22	59	W	27.07		Ö	71	52	63	HF	Left atrial enlargement, Possible Left atrial enlargement	✓	✓
23	42	W	34.23	Ö		61	55			Normal										✓
25	64	B	39.85	Ö		79				Poor precordial R progression without Q criteria for MI Cannot rule out Anterior infarct	✓		✓							✓							✓			GERD
26	60	W	33.38	Ö		76	65	60		Normal	✓	✓												✓			✓	✓
29	57	B	45.76		Ö	70	73	60		T wave abnormality, Unusual P axis, possible ectopic atrial rhythm, T wave abnormality	✓	✓
38	64	W	21.42	Ö		62	57			Normal								✓	✓											GERD
40	43	B	40.18	Ö		70	66	60		T wave abnormality, Unusual P axis, possible ectopic atrial rhythm, T wave abnormality	✓		✓					✓										✓	Polyarthralgia, venous insuffieciency	Colitis
46	36	B	40.14	Ö		56	30		HF	Severe left ventricular enlargement; Severe LV systolic dysfunction; Grossly dilated left atrium;	✓			✓				✓
52	67	B	31.41	Ö		60	54			Normal	✓	✓				✓		✓	✓										Elevated serum creatinine	GERD
55	68	W	22.93	Ö		70	66	59		Normal						✓	✓	✓		✓
61	58	W	33.01	Ö		64	70			T wave abnormality, Left axis deviation, Poor R wave progression	✓	✓		✓				✓		✓			✓
62	22	W	36,94	Ö		67	54			Sinus tachicardia					✓	✓
64	32	B	35.7	✓		67	55			Sinus tachicardia			✓	✓							✓
65	51	W	29.26	Ö		66	70			Normal						✓					✓	✓					✓
67	42	B	35.48	Ö		66	52		HF	Premature atrial complexes; Voltage criteria for left ventricular hypertrophy; Nonspecific T wave abnormality; Abnormal ECG	✓		✓			✓													Acute kidney injury
70	44	B	24.2	Ö		68	62			QT prolongation, Left atrial enlargement, prolonged Qtu interval, Septal infarct	✓			✓		✓		✓
71	53	W	28.3		Ö	62	62			Normal	✓			✓		✓			✓		✓	✓								GERD, kidney stones
72	62	W	24.6	Ö		67	55	51		QT prolongation, Left atrial enlargement, prolonged Qtu interval, Septal infarct						✓													Osteoporosis,Conjuctive disorder,
73	53	W	30.6	Ö		59	59			QT prolongation; Non-specific ST and T wave abnormality, Low voltage QRS,
75	66	W	39.9	Ö		71	53			Normal	✓		✓			✓		✓			✓	✓	✓		✓
77	58	W	16.5	Ö		53	51			Nonspecific ST and T wave abnormality in inferior leads: Sinus tachycardia with short PR but no preexcitation Rare Premature atrial complexes	✓			✓		✓		✓		✓						✓			Increased serum creatinine	malnutrition, pneumonia, sepsis
78	56	W	26.4	Ö		63	65			Normal	✓	✓				✓	✓	✓	✓	✓		✓	✓				✓			polyneuropathy
81	53	B	46.2		Ö	61	52	68		Normal	✓			✓				✓				✓							Pre-existing coronary artery disease
83	58	W	29.3	Ö		66	64	57		Sinus tachicardia	✓	✓				✓					✓	✓			✓			✓	Von Willebrand disease	GERD
84	50	B	39.4	Ö		69	56	60		ST abnormality	✓		✓			✓			✓											GERD
85	69	W	37.9	Ö		50	55			QT prolongation, Premature ventricular complexes; Sinus tachycardia with Premature atrial complexes; Low voltage QT; QRS axis shifted right;	✓				✓	✓													elevated serum creatinine	GERD	GERD (gastroesophageal reflux disease
86	48	W	26.9	Ö		63	60			Normal						✓
87	32	W	30	Ö		55	54	40		Sinus arrhythmia; T wave abnormality			✓	✓		✓				✓										`
88	35	W	24.5		Ö	56	66			Right bundle block						✓														GERD
89	34	W	34.5		Ö	58	53			RSR' or QR pattern in V1 suggests right ventricular conduction delay, ST and T wave abnormality, consider anterior ischemia or injury Borderline QT interval																				Brain metastasis
90	42	B	42	Ö		70	60	66		QT prolongation, Voltage criteria for left ventricular hypertrophy; Possible Left atrial enlargement	✓		✓							✓								✓
91	46	W	40.1	Ö		64	64			Normal	✓
92	74	B	25.7		Ö	72	61			Normal								✓	✓	✓					✓		✓	✓
94	56	B	28.3	Ö		64	69			Possible left atrial enlargement	✓
99	31	W	22	Ö		70	52			Sinus tachycardia, ST & T wave abnormality ; Rightward axis Nonspecific ST abnormality						✓											✓			BCRA gene mutation

## Sheet: Table S2-Normalize protein data
Normalized Proteins data (ng/ml)
	PGLYRP1				CAMP				MMP9				CEACAM8
Sample ID	T0	T1	T2		T0	T1	T2		T0	T1	T2		T0	T1	T2
9	4.78	10.25			30.32	35.46			118.7	183.9			2.869	5.254
11	1.29	4.3			30.21	28.64
14	8.96	16.01
17	1.65	1.35			34.62	27.33			224	201.7
18	2.72	3.56			22.46	28.77			347	220
22	4.94	5.83			35.8	36.93			321.3	257			2.107	6.912
23	6.28	5.11			19.7	21.34			295	189.3
25	5.28	7.56	6.28		20.34	23.81	15.38
26	5.68	9.11							116.4	478.7	229
29	1.36	4.47	4.52		41.71	39.03	8.31		148.8	187.2	299
38	3.52	4.32			13.84	19.34			159.55	164.9
40	6.58	16.55			34.12	39.86			279.8	520.5			2.239	6.605
46	5.57	10.44			33.81	25.25			169.6	305.8	199.5
52	5.02	5.89	3.2										0.56	1.38	0.92
55	5.86	18.76	1.19						120	262.7	214
61	4.54	8.31	3.23						291.9	228	198.5		4.465	0.652	1.97
62	6.38	8.45			24.2	33.45	2.83		139.2	262.1	196.5		5.532	2.646	3.35
64	2.29	4.12			27.79	31.36	6.15		365.1	191.2	222.5		6.027	3.946	3.21
65	4.41	6.18	2.86		21.35	21.21			166.15	147.8	246
67	4.96	18.51	3.43		33.45	29.15	7.68		100	289.2	226.5		4.925	4.16	4.18
70	3.02	5.31	0.69		31.78	29.68	8.15						2.094	4.775	2.01
71	4.44	7.83	3.29		25.94	29.96	6.85		222.8	274.3	176.5
72	3.8	11.76	3.28		31.95	29.13	8.52		114.5	259.9	256.5		3.408	4.05	3.87
73	6.11	9.84	1.88		27.99	35.3	4.13		149.2	259	182		4.053	3.568	1.69
75	8.43	8.69	1.18		36.17	36.92	6.26		482.2	253.2	198		2.538	2.817	2.96
77	7.22	14.48	3.29		35.22	33.04	2.11		308.7	450	272		3.928	2.311	2.89
78	3.35	9.79	1.93		37.39	19.21	3.91		103.2	211.4	212.5		3.731	1.871	2.23
81	4.79	7.09	1.85		25.1	35.24	3.89		368.2	322.1	244		3.998	3.478	3.21
83	4.53	7.28	0.49		28.95	31.25	12.57		133.05	271.5	199.5		3.1	4.28
84	4.28	12.21	1.64		22.89	25.11	6.59		227.5	199.7	245.5		5.772	5.405	4.95
85	5.89	7.73	1.08		29.82	32.12	8.72
86	4.89	6.13			22.89	18.64							1.304	0.869	0.95
87	5.31	18.28	6.7		14.6	25.01	10.25		176	289.8	262.5		4.15	6.39	4.11
88	4.05	8.36	0.69		14.81	11.25	4.23		156.8	290.6	157.5		0.984	1.734	1.06
89	7.4	7.83	3.36		25.13	13.36			102.8	183.8	243
90	6.35	6.78	2.93		19.79	25.19	15.62		199.9	191.2	155.5		5.31	6.28	3.89
91	5.28	8.03	2.15		14.47	12.81	2.15		265.7	389.4			2.026	1.894	1.18
92	5.63	5.89	1.83						265.1	184.45	262.5		2.1	2.909	3.21
94	6.43	9.49	4.13		12.44	14.41	5.24						4.465	0.652	1.97
99	4.26	7.11	8.04		23.12	35.13	8.97		336.25	294.3	299		2.95	2.02	1.96
Average	4.93825	8.72475	2.89		26.5932	27.4615	7.205		217.95	262.958	224.917		3.3854	3.47432	2.65571
STDEV	1.72697	4.24454	1.88373		7.66375	7.82298	3.79445		98.6162	89.6572	39.5328		1.51329	1.91885	1.1801
HC 1	3.28				6.90373				183.4				1.451
HC2	3.57				11.9564				197.4				1.193
HC3	2.32				2.28516				178.7				1.729
HC4	2.41				2.65721				153.3				0.774
HC5	3.07				3.53929				151.6				1.57
HC6	2.74				3.34635				132.6				2.05
HC7	2.5				2.15252				160.9				1.89
HC8	2.45				2.9828				150.5				2.11
HC9	3.12				16.6232
HC10	2.31
Average	2.777				5.82741				163.55				1.59587
STDEV	0.451173				5.13393				21.2215				0.452648
Cut-off	>6.5782				>24.2				>183.4				>2.538

## Sheet: Tabl S3-ELISA DescriptiveStat
	ELISA Descriptive Statistics
	Protein	Size	Min	Max	Range	Mean	Median	Std. Dev	0.25	0.75	IQR	Std. Error of Means	Coeff. Variation	Skewness	Kurtosis	K-S Dist.	K-S P-value.	S-Wilk W	S-Wilk P-value
	PGLYRP1 (ng/ml)	116	1.29	18.766	17.4666	7.03449	6.381	3.75313	4.12	7.83	3.71	0.3956	0.581725	1.56092	2.78423	0.1193	0.001848	0.8632	1.27e-05
	CAMP/LL37 (ng/ml)	99	0.66	41.71	41.05	20.4224	22.46	11.8997	8.52	30.32	21.8	1.19596	0.582677	-0.132472	-1.32472	0.08899	0.05837	0.9331	8.124e-05
	MMP9 (ng/ml)	96	100	520.5	420.5	231.723	221.25	83.0924	177.6	271.75	94.15	8.48059	0.358089	1.10953	1.86884	0.1199	0.27318	0.9294	6.457e-05
	CEACAM8 (ng/ml)	80	0.56	6.91	6.35	3.03861	2.89	1.60242	1.89	4.11	2.22	0.180286	0.527353	0.507819	2.60472	0.1239	0.004238	0.9577	0.0141

## Sheet: Table S4-ROC analysis
	Receiver Operating Characteristic Curve			(ROC)
	Protein	ROC AUC Value	St. Error	95% Conf. Interval	p value	Cut off >	Sensitivity %	95% Conf.Interval	Specificity	95% Conf.Interval	+LR	95% CI	-LR
	PGLYRP1	0.895	0.0442	0.792 to 0 958	<0.0001	>6.5782	77.78	52.4-93.6	88.89	75.9 - 9.63	7.00	2.95 - 16.58	0.25
	CAMP	0.747	0.0689	0.604 to 0.859	0.0003	>24.2	100	76.8-100	52.78	35.5 - 69.6	2.12	1.50 - 2.99	0.00
	MMP9	0.751	0.0606	0.623 to 0.853	<0.0001	>183.4	100	81.5-100	60.47	44.4 - 75.0	2.53	1.75 - 3.66	0.00
	CEACAM8	0.778	0.0679	0.638 to 0.883	<0.0001	>2.538	100	76.8 -100	44.44	27.9 - 61.9	1.8	1.34 - 2.41	0.00
	mRNA (deltaCt)	ROC AUC Value	St. Error	95% Conf. Interval	p value	Cut off >	Sensitivity %	95% Conf.Interval	Specificity %	95% Conf.Interval	+LR	95% CI	-LR
	PGLYRP1	0.871	0.0571	0.741 - 0.951	<0.0001	≤10.719	93.75%	69.8 - 99.8	77.42	58.9 -90.4	4.15	0.012 - 0.54	0.081
	CAMP	0.633	0.0819	0.480 - 0.769	0.1040	≤12.429	100	79.4 - 100	35.48	19.2 - 54.6	1.55	1.19 - 2.01	0.00
	MMP9	0.675	0.0840	0.523 - 0.805	0.0369	≤9.826	87.50	61. 7 -98.4	45.16	27.3 - 64	1.60	1.10 - 2.31	0.28
	CEACAM8	0.631	0.0871	0.478 - 0.767	0.1325	≤11.138	50.00	24.7 - 75.3	77.42	58.9 - 90.4	2.21	0.98 - 5.00	0.65
	ROC curves of proteins
	ROC curves mRNAs

## Sheet: Table S5-RT-QPCR deltaCt
	Real-time RT-QPCR
	Raw data expression ( Δ Ct )
		PGLYRP1				CAMP				MMP9				CEACAM8
	Sample ID	T0	T1	T2		T0	T1	T2		T0	T1	T2		T0	T1	T2
	9	7.776	5.015			7.776	5.32			7.776	7.32			7.776	8.148
	23	11.968	12.447			5.437	10.934			6.437	10.934			13.022	13.316
	25	8.629	8.218			10.334	5.134			10.334	7.134			9.678	8.984
	38	12.08	7.888			1.053	6.777			6.053	6.777			11.311	10.691
	40	12.268	10.491			13.291	12.429			12.268	12.429			12.268	13.452
	46	12.665	5.556	14.182		12.665	5.222	12.012		12.665	5.222	12.087		12.665	8.874	4.161
	52	10.857	4.693	12.654		4.251	1.918	12.685		6.251	4.918	11.116		11.189	7.097	16.466
	55	7.179	6.339	13.646		7.179	6.435	13.646		7.179	6.435	11.903		7.179	9.95	10.392
	61	13.729	9.93			7.627	5.868			8.627	5.868			12.956	11.576
	62	14.773	10.719			14.773	9.999			14.773	9.999			14.773	13.553
	64	15.475	14.635			12.818	12.112			11.056	11.608			17.844	13.335
	65	14.63	9.721	12.868		9.207	7.933	11.29		9.207	7.933	11.193		16.292	13.013	15.3
	67	10.818	7.186			10.818	8.943			10.818	8.943			10.818	11.111
	70	13.966	10.33	11.6778		2.588	10.493	11.2409		5.588	6.493	10.3666		10.225	12.671	13.5271
	71	8.329	14.881	14.6557		4.849	7.442	11.4706		6.849	7.442	9.96936		17.929	12.254	14.2769
	72	10.623	6.715	11.5467		10.623	6.829	10.0802		10.623	6.829	8.42438		10.623	10.695	3.71314
	73	14.2695	10.112	11.81		10.193	9.074	10.69		10.193	9.074	11.732		13.821	14.913	14.978
	75	10.845	7.507	12.224		10.845	9.4	11.653		10.845	9.4	11.034		10.845	11.544	3.146
	77	12.324	9.286			8.775	6.546			8.775	6.546			12.324	9.286
	78	11.94	10.924			6.583	6.658			6.583	6.658			8.135	17.895
	81	11.196	10.056	9.92317		11.196	11.126	9.00091		11.196	9.126	9.44089		11.196	14.73	1.25469
	83	7.467	8.832	12.289		7.467	12.033	13.539		7.467	10.033	11.932		7.467	12.283	9.137
	84	13.127	10.14	15.367		13.127	10.316	14.029		13.127	8.316	13.507		13.127	13.747	5.847
	85	15.71	12.295			5.811	10.824			6.811	10.824			17.735	14.02
	86	16.342	14.884			7.6	13.518			8.6	11.518			12.647	16.473
	87	14.929	7.671	15.1395		14.929	6.249	11.6339		14.929	6.249	11.2063		14.929	7.607	-0.0480396
	88	13.975	9.668			7.606	8.94			7.606	8.94			13.831	13.403
	89	15.607	11.656	14.208		7.302	10.538	14.099		7.302	10.538	15.293		12.733	13.952	18.685
	90	10.794	7.682	11.7213		10.794	9.262	12.6105		10.794	9.262	10.4535		10.794	12.038	4.7823
	92	15.639	8.022			15.639	9.315			15.639	9.315			15.639	11.138
	99	9.271	6.289	9.83512		9.271	5.284	9.20426		9.271	8.284	9.30171		9.271	8.154	2.6033

## Sheet: Table S6-NLR
	Blood neutrophil-to-lymphocyte ratio (NLR)
	Neutrophils, Absolute (1.50 - 8.00)K/ul
	Lymphocytes, Absolute (1.2 - 3.4)K/ul
Subject	Counts	baseline	post 1st cycle, 6 d	post 1st cycle, 12 d	post 2nd cycle, 6 days	post 2nd cycle, 12 d	post 3rd cycle, 6 d	post 3rd cycle, 12 d	post 4th cycle, 6 days	post 4th cycle, 12 d	post 4th, 20 d	post 1 mo
22	Neutrophils, Absolute	4.3	2	2.9	3.2	8.9	14	3.2	2.6	2.8	3.4	2.7
	Lymphocytes, Absolute	1.6	0.8	0.7	0.8	0.2	0.3	0.8	0.5	0.5	0.5	0.6
	NLR	2.6875	2.5	4.14286	4	44.5	46.6667	4	5.2	5.6	6.8	4.5
26	Neutrophils, Absolute	3.1	6.1	6.6	9.2	12.7	7.3	4.4	23.5	24.6	10	3.4
	Lymphocytes, Absolute	2.2	1.5	1.2	0.6	0.9	0.9	0.8	0.5	1.2	1.5	1.8
	NLR	1.40909	4.06667	5.5	15.3333	14.1111	8.11111	5.5	47	20.5	6.66667	1.88889
29	Neutrophils, Absolute	2.4	2	2.1	0.6	0.8	1.9	2.8			2.4
	Lymphocytes, Absolute	3.1	3	3.1	0.6	0.9	2.5	2.7			2.2
	NLR	0.774194	0.666667	0.677419	1	0.888889	0.76	1.03704			1.09091
40	Neutrophils, Absolute	4.3	1.6	7.3	4.9	8.1	20.4	4	17.1	3.2	2.66	3.7
	Lymphocytes, Absolute	2.8	1.3	1.3	1.1	0.5	1	0.5	1.1	1.3	0.85	0.72
	NLR	1.53571	1.23077	5.61538	4.45455	16.2	20.4	8	15.5455	2.46154	3.12941	5.13889
46	Neutrophils, Absolute	2.21	6.59	2.49	3.22	5.16	2.77	2.9	2.68	2.69	2.26	2.21
	Lymphocytes, Absolute	3.21	2.59	1.82	1.87	0.82	1.34	1.74	1.72	1.96	2.51	2.91
	NLR	0.688474	2.5444	1.36813	1.72193	6.29268	2.06716	1.66667	1.55814	1.37245	0.900398	0.75945
55	Neutrophils, Absolute	4.64	4.43	4.46	6.6	9.97	5.92	7.81	10.7	3.4	3.94	3.65
	Lymphocytes, Absolute	0.73	0.48	0.3	0.13	0.51	0.32	0.46	0.63	0.37	0.77	0.64
	NLR	6.35616	9.22917	14.8667	50.7692	19.549	18.5	16.9783	16.9841	9.18919	5.11688	5.70312
62	Neutrophils, Absolute	5.07	4.62	4.62	4.57	10.73	12.57	16.01	9.06	4.69	6.33	6.16
	Lymphocytes, Absolute	1.98	1.88	1.77	1.14	0.7	0.62	1.03	0.64	1.9	1.39	1
	NLR	2.56061	2.45745	2.61017	4.00877	15.3286	20.2742	15.5437	14.1562	2.46842	4.55396	6.16
64	Neutrophils, Absolute	4.4	1.09	3.4	3.79	5.24	2.32	11.31	4.8	3.5	3.03	4.53
	Lymphocytes, Absolute	0.87	1.28	0.77	1.19	0.6	0.88	0.67	0.81	0.91	0.71	0.65
	NLR	5.05747	0.851562	4.41558	3.18487	8.73333	2.63636	16.8806	5.92593	3.84615	4.26761	6.96923
67	Neutrophils, Absolute	1.89	2.48	4.19	1.85	6.49	2.65	2.43	2.12	3.67	4.03	5.15
	Lymphocytes, Absolute	1.9	1.33	1.2	0.53	0.54	0.34	0.28	0.41	0.38	0.42	1.11
	NLR	0.994737	1.86466	3.49167	3.49057	12.0185	7.79412	8.67857	5.17073	9.65789	9.59524	4.63964
72	Neutrophils, Absolute	3.37	0.53	2.01	3.93	6.14	5	13.12	10.07	9.23	5.47	2.61
	Lymphocytes, Absolute	1.26	0.64	1.07	1.13	1.26	0.87	0.44	0.91	0.58	0.69	1.02
	NLR	2.6746	0.828125	1.8785	3.47788	4.87302	5.74713	29.8182	11.0659	15.9138	7.92754	2.55882
75	Neutrophils, Absolute	7.07	6.83	13.2	4.97	6.01	18.83	1.04	14.36	4.38	3.29	3.92
	Lymphocytes, Absolute	4.14	1.26	1.55	1.73	0.71	1.28	0.77	1.54	2.31	1.46	2.2
	NLR	1.70773	5.42063	8.51613	2.87283	8.46479	14.7109	1.35065	9.32468	1.8961	2.25342	1.78182
81	Neutrophils, Absolute	4.26	3.1	4.15	2.24	3.27	4.66	7.31	2.18	5.07	3.33	2.21
	Lymphocytes, Absolute	2.65	0.96	1.74	1.02	1.06	1.42	0.58	0.92	0.48	0.21	1.13
	NLR	1.60755	3.22917	2.38506	2.19608	3.08491	3.28169	12.6034	2.36957	10.5625	15.8571	1.95575
83	Neutrophils, Absolute	7.64	6.91	11.45	0.85	8.11	5.94	15.89	16.02	8.76	9.55	5.65
	Lymphocytes, Absolute	3.85	4.68	4.63	2.25	1.78	1.24	0.94	0.99	1.63	2.63	3.74
	NLR	1.98442	1.4765	2.473	0.377778	4.55618	4.79032	16.9043	16.1818	5.37423	3.63118	1.5107
84	Neutrophils, Absolute	3.81	3.62	3.47	3.35	13.88	9.49	11.31	8.42	2.38	2.66	2.25
	Lymphocytes, Absolute	2.59	2.31	1.51	1.33	0.8	0.73	0.97	0.8	1.74	1.57	1.92
	NLR	1.47104	1.5671	2.29801	2.5188	17.35	13	11.6598	10.525	1.36782	1.69427	1.17188
87	Neutrophils, Absolute	3.94	4.85	5.11	20.47	0.33	0.26	7.41	4.43	3.65	3.51	2.64
	Lymphocytes, Absolute	1.87	1.76	1.56	0.77	0.57	0.72	1.27	1.56	1.98	1.6	1.65
	NLR	2.10695	2.75568	3.27564	26.5844	0.578947	0.361111	5.83465	2.83974	1.84343	2.19375	1.6
90	Neutrophils, Absolute	4.27	4.21	4.89	18.92	18.72	10.26	11.27	7.86	2.79	2.72	6.92
	Lymphocytes, Absolute	1.85	1.69	1.63	0.99	1.28	1.57	1.68	1.56	1.07	1.43	0.95
	NLR	2.30811	2.49112	3	19.1111	14.625	6.53503	6.70833	5.03846	2.60748	1.9021	7.28421
92	Neutrophils, Absolute	4.27	4.01	3.92	3.87	2.66	5.5	4.03	3.06	3.57	3.25
	Lymphocytes, Absolute	2.13	2.06	0.57	0.96	0.89	2.14	1.86	1.57	1.64	3.12
	NLR	2.00469	1.9466	6.87719	4.03125	2.98876	2.57009	2.16667	1.94904	2.17683	1.04167
99	Neutrophils, Absolute	3.49	3.15	0.19	2.65	4.12	1.44	0.44	2.62	2.26	1.79	1.98
	Lymphocytes, Absolute	1.27	1.02	0.57	1.1	1.22	0.41	0.22	0.81	0.74	0.66	0.64
	NLR	2.74803	3.08824	0.333333	2.40909	3.37705	3.5122	2	3.23457	3.05405	2.71212	3.09375
23	Neutrophils, Absolute	2.9	4.7	6.6	3.7	9.6	4	6.1	7	3	3.1	4.1
	Lymphocytes, Absolute	2.1	1.2	1.3	0.9	0.5	0.8	1	0.9	1	0.7	0.9
	NLR	1.38095	3.91667	5.07692	4.11111	19.2	5	6.1	7.77778	3	4.42857	4.55556
25	Neutrophils, Absolute	6	6.4	7.4	12.2	6.1	4.7	5.45	5.92	5.72
	Lymphocytes, Absolute	3.1	1.9	1.9	1.3	1.9	2.5	2.9	2.66	2.36
	NLR	1.93548	3.36842	3.89474	9.38462	3.21053	1.88	1.87931	2.22556	2.42373
38	Neutrophils, Absolute	3.6	6.1	5.1	6.9	6.3	5.6	1.9	7.1	1.3	4.7	7.2
	Lymphocytes, Absolute	1.5	1.6	1.3	0.8	0.6	0.4	0.3	0.6	0.3	0.3	1.1
	NLR	2.4	3.8125	3.92308	8.625	10.5	14	6.33333	11.8333	4.33333	15.6667	6.54545
52	Neutrophils, Absolute	4.41	3.18	7.73	7.27	5.27	1.3	16.97	3.19	4.93	3.2	3.92
	Lymphocytes, Absolute	1.67	1.62	1.67	1.01	0.47	0.81	1.36	0.88	1.33	1.24	1.6
	NLR	2.64072	1.96296	4.62874	7.19802	11.2128	1.60494	12.4779	3.625	3.70677	2.58065	2.45
61	Neutrophils, Absolute	5.74	7.94	10.84	8.45	9.16	5.31	4.91	4.88	5.65	4.66	4.44
	Lymphocytes, Absolute	1.72	1.23	0.83	1.07	0.29	0.45	0.25	0.2	0.36	0.26	0.29
	NLR	3.33721	6.45528	13.0602	7.8972	31.5862	11.8	19.64	24.4	15.6944	17.9231	15.3103
65	Neutrophils, Absolute	4.43	4.67	5.02	5.72	10.87	12.18	8.61	13.63	11.5	7.44	6.29
	Lymphocytes, Absolute	1.75	1.83	1.63	1.23	0.61	0.62	0.45	1.68	1.61	1.34	1.5
	NLR	2.53143	2.55191	3.07975	4.65041	17.8197	19.6452	19.1333	8.1131	7.14286	5.55224	4.19333
70	Neutrophils, Absolute	2.76	3.79	1.02	5.81	4.68	3.82	11.4	10.4	8.03	6.29	4.03
	Lymphocytes, Absolute	1.52	1.86	0.39	1.36	1.11	1.11	1.05	0.89	0.56	0.37	0.76
	NLR	1.81579	2.03763	2.61538	4.27206	4.21622	3.44144	10.8571	11.6854	14.3393	17	5.30263
71	Neutrophils, Absolute	5.14	3.92	3.57	4.34	12.32	13.87	10.51	6.5	4.89	4.2	3.82
	Lymphocytes, Absolute	1.64	1.68	1.32	1.12	0.48	0.5	0.59	0.93	1.06	1.31	1.52
	NLR	3.13415	2.33333	2.70455	3.875	25.6667	27.74	17.8136	6.98925	4.61321	3.20611	2.51316
73	Neutrophils, Absolute	2.32	4.79	5.63	6.77	15.16	19.56	15.3	16.03	12.82	13.66	9.96
	Lymphocytes, Absolute	1.71	1.85	1.23	0.96	0.61	0.79	0.51	0.83	0.59	0.52	0.7
	NLR	1.35673	2.58919	4.57724	7.05208	24.8525	24.7595	30	19.3133	21.7288	26.2692	14.2286
77	Neutrophils, Absolute	4.75	13.18	0.02	0.01	5.61	14.68	13.04	10.37	9.84	9.85	10.91
	Lymphocytes, Absolute	1.46	0.87	0.28	0.3	0.8	1.1	1.03	0.99	0.81	0.87	0.85
	NLR	3.25342	15.1494	0.0714286	0.0333333	7.0125	13.3455	12.6602	10.4747	12.1481	11.3218	12.8353
78	Neutrophils, Absolute	3.1	3.76	3.62	2.55	0.01	1.91	2.11	1.24	3.48	5.32	7.29
	Lymphocytes, Absolute	1.35	0.8	0.87	0.77	0.18	0.43	0.45	0.3	0.2	0.3	0.3
	NLR	2.2963	4.7	4.16092	3.31169	0.0555556	4.44186	4.68889	4.13333	17.4	17.7333	24.3
85	Neutrophils, Absolute	3.54	4.38	1.33	0.51	0.38	0.08	0.04	0.05	0.07	6.49
	Lymphocytes, Absolute	2.47	1.94	0.27	0.25	0.17	0.17	0.34	0.68	0.89	1.23
	NLR	1.4332	2.25773	4.92593	2.04	2.23529	0.470588	0.117647	0.0735294	0.0786517	5.27642
86	Neutrophils, Absolute	2.6	2.68	1.44	4.49	8.67	5.03	8.86	2.81	3.55	7.64
	Lymphocytes, Absolute	1.61	1.4	0.89	0.74	0.88	0.98	1.96	2.48	1.15	1.16
	NLR	1.61491	1.91429	1.61798	6.06757	9.85227	5.13265	4.52041	1.13306	3.08696	6.58621
88	Neutrophils, Absolute	2.7	2.69	3.31	2.78	6.45	7.57	3.3	3.61	1.62	2.26
	Lymphocytes, Absolute	0.45	0.56	0.52	1.1	0.97	1.32	1.17	1.3	1.5	1.14
	NLR	6	4.80357	6.36538	2.52727	6.64948	5.73485	2.82051	2.77692	1.08	1.98246
91	Neutrophils, Absolute	4	4.7	4.33	5.21	6.03	9.8	12.9	11.15	17.68	14.92
	Lymphocytes, Absolute	2.17	1.31	1.1	0.98	0.71	0.62	1	0.9	0.75	1.01
	NLR	1.84332	3.58779	3.93636	5.31633	8.49296	15.8065	12.9	12.3889	23.5733	14.7723
94	Neutrophils, Absolute	5.97	7.65	5.71	9.99	19.22	7.67	3.72	10.36	5.29	5.59
	Lymphocytes, Absolute	2.9	2.71	2.64	1.95	0.67	0.75	0.41	1.54	1.25	1.57
	NLR	2.05862	2.82288	2.16288	5.12308	28.6866	10.2267	9.07317	6.72727	4.232	3.56051
